# Supplementary material for: Catch of the Day: New Serum Amyloid A (SAA) Antibody Is a Valuable Tool to Study Fish Health in Salmonids
Source: Cells. 2023 Aug 19;12(16):2097. doi: 10.3390/cells12162097 (PMC10453338; doi:10.3390/cells12162097)
Supplement: Supplementary file 1 [file cells-12-02097-s001.zip › Table S1.xlsx]

## Sheet: Proteins
Accession		# AAs	MW [kDa]	calc. pI	# PSMs	# Peptides	# Unique Peptides	# Razor Peptides	Coverage [%]	Score Mascot: A2 Mascot	Abundance: F1: Sample
A0A060ZVC3	Apolipoprotein A-II (Fragment) OS=Oncorhynchus mykiss OX=8022 GN=GSONMT00017102001 PE=4 SV=1	169	18.8	7.91	8	4	2	0	31	435	9.9436e+07
A0A060YWV7	Apolipoprotein A-II (Fragment) OS=Oncorhynchus mykiss OX=8022 GN=GSONMT00022242001 PE=4 SV=1	229	25.1	6.92	6	5	3	2	24	367	4.73672e+08
A0A060WZY4	Uncharacterized protein OS=Oncorhynchus mykiss OX=8022 GN=GSONMT00052000001 PE=4 SV=1	167	18.4	4.67	3	2	2	0	20	240	2.68012e+07
A0A060XA94	Uncharacterized protein OS=Oncorhynchus mykiss OX=8022 GN=GSONMT00051732001 PE=4 SV=1	203	22.8	6.2	3	2	2	0	22	227	1.46793e+07
Q9DG75	Apolipoprotein CII OS=Oncorhynchus mykiss OX=8022 GN=GSONMT00003094001 PE=2 SV=1	112	12.1	4.7	4	2	2	0	42	207	6.35168e+06
A0A060Y0E7	Albumin domain-containing protein OS=Oncorhynchus mykiss OX=8022 GN=GSONMT00001821001 PE=4 SV=1	227	25.6	8.73	3	2	2	0	16	193	1.22468e+06
A0A060XVF4	Anaphylatoxin-like domain-containing protein OS=Oncorhynchus mykiss OX=8022 GN=GSONMT00020946001 PE=4 SV=1	1669	186.8	6.9	2	2	2	0	2	178	551287
A0A060W7K9	Anaphylatoxin-like domain-containing protein OS=Oncorhynchus mykiss OX=8022 GN=GSONMT00082016001 PE=4 SV=1	1215	136.4	6.32	2	1	1	0	2	168	642727
A0A060W4C7	Glutaredoxin (thioltransferase) OS=Oncorhynchus mykiss OX=8022 GN=GSONMT00066197001 PE=4 SV=1	106	11.6	5.03	2	1	1	0	16	152	1.21761e+06
C1BFF6	Thioredoxin OS=Oncorhynchus mykiss OX=8022 GN=THIO PE=2 SV=1	108	11.9	5.06	3	3	3	0	41	136	5.86607e+06
A0A060WZJ5	Protein S100 OS=Oncorhynchus mykiss OX=8022 GN=GSONMT00036133001 PE=3 SV=1	99	11.1	5.53	2	1	1	0	12	117	5758181
A0A060VZH2	Anaphylatoxin-like domain-containing protein OS=Oncorhynchus mykiss OX=8022 GN=GSONMT00077638001 PE=4 SV=1	992	111	6.74	2	2	2	0	3	111	1.82651e+06
A0A060W6U2	Apolipoprotein C2 OS=Oncorhynchus mykiss OX=8022 GN=GSONMT00068278001 PE=4 SV=1	63	7	5.91	2	2	2	0	40	107	3.56693e+06
A0A060WRY3	Chemokine interleukin-8-like domain-containing protein OS=Oncorhynchus mykiss OX=8022 GN=GSONMT00038967001 PE=3 SV=1	95	10.6	8.79	2	2	2	0	26	106	6.67113e+06
A0A060XKA1	Cystatin fetuin-A-type domain-containing protein OS=Oncorhynchus mykiss OX=8022 GN=GSONMT00062425001 PE=4 SV=1	342	36.1	5.58	2	2	2	0	7	101	877182
A0A060YZH5	40S ribosomal protein S21 OS=Oncorhynchus mykiss OX=8022 GN=GSONMT00054468001 PE=3 SV=1	77	8.7	9.39	1	1	1	0	18	98	879419
A0A060Y9M1	Serotransferrin OS=Oncorhynchus mykiss OX=8022 GN=GSONMT00028984001 PE=3 SV=1	691	75.1	6.48	2	2	2	0	4	96	581316
A0A060Y244	Uncharacterized protein OS=Oncorhynchus mykiss OX=8022 GN=GSONMT00038203001 PE=4 SV=1	200	23.1	6.8	2	2	2	0	10	96	4.82856e+06
A0A060WTV0	40S ribosomal protein S28 OS=Oncorhynchus mykiss OX=8022 GN=GSONMT00008989001 PE=3 SV=1	69	7.8	10.7	1	1	1	0	17	86	8361527
A0A060W6Y3	Dynein light chain OS=Oncorhynchus mykiss OX=8022 GN=GSONMT00067683001 PE=3 SV=1	132	15.4	8.53	1	1	1	0	17	80	1.61725e+06
A0A060YXV0	Uncharacterized protein OS=Oncorhynchus mykiss OX=8022 GN=GSONMT00033738001 PE=4 SV=1	182	20.8	9.88	2	2	2	0	16	80	322892
A0A060YQU6	Anaphylatoxin-like domain-containing protein (Fragment) OS=Oncorhynchus mykiss OX=8022 GN=GSONMT00025454001 PE=4 SV=1	845	93.7	7.46	1	1	1	0	1	77	2.47954e+06
A0A060WFW3	Complement C2 OS=Oncorhynchus mykiss OX=8022 GN=GSONMT00069191001 PE=4 SV=1	773	86.9	6.01	1	1	1	0	2	76	465702
A0A060XWD1	Serpin domain-containing protein OS=Oncorhynchus mykiss OX=8022 GN=GSONMT00004211001 PE=3 SV=1	494	54.2	6.01	1	1	1	0	6	69
A0A060YJU3	Serum amyloid A protein OS=Oncorhynchus mykiss OX=8022 GN=GSONMT00005013001 PE=3 SV=1	121	13.5	10.05	1	1	1	0	8	64	5.01183e+06
A0A060Y406	Pyridoxal phosphate homeostasis protein OS=Oncorhynchus mykiss OX=8022 GN=PROSC PE=3 SV=1	376	42.2	7.81	1	1	1	0	3	63	1.01659e+06
A0A060XN14	Uncharacterized protein OS=Oncorhynchus mykiss OX=8022 GN=GSONMT00047354001 PE=4 SV=1	153	17	5.03	1	1	1	0	7	63	2.53954e+06
A0A060Z9I8	Protein S100 OS=Oncorhynchus mykiss OX=8022 GN=GSONMT00014770001 PE=3 SV=1	101	11.3	5.5	1	1	1	0	12	62	1.83812e+06
A0A060WN18	A2M domain-containing protein (Fragment) OS=Oncorhynchus mykiss OX=8022 GN=GSONMT00031645001 PE=3 SV=1	1244	137.7	6.23	1	1	1	0	1	58	4.0267e+06
C1BG22	Barrier-to-autointegration factor OS=Oncorhynchus mykiss OX=8022 GN=BAF PE=2 SV=1	90	10.2	5.5	1	1	1	0	16	55	1586498
A0A060W2S2	Apolipoprotein A-I OS=Oncorhynchus mykiss OX=8022 GN=GSONMT00078608001 PE=3 SV=1	262	29.7	5.14	1	1	1	0	5	55	466760
A0A060XGB8	Small nuclear ribonucleoprotein E OS=Oncorhynchus mykiss OX=8022 GN=GSONMT00004553001 PE=3 SV=1	92	10.8	9.44	1	1	1	0	13	53	477260
A0A060ZG49	Serum amyloid A protein OS=Oncorhynchus mykiss OX=8022 GN=GSONMT00016296001 PE=3 SV=1	142	15.6	10.05	1	1	1	0	7	52	8005017
A0A060YLA8	Apolipoprotein C Ib OS=Oncorhynchus mykiss OX=8022 GN=APOC-Ib PE=2 SV=1	87	10.1	5.24	1	1	1	0	10	52	10196046
A0A060X9Q7	ACB domain-containing protein OS=Oncorhynchus mykiss OX=8022 GN=GSONMT00051565001 PE=4 SV=1	87	9.8	6.74	1	1	1	0	11	46	3.58089e+06
A0A060YH06	Chemokine interleukin-8-like domain-containing protein OS=Oncorhynchus mykiss OX=8022 GN=GSONMT00017873001 PE=4 SV=1	109	11.9	8.7	1	1	1	0	8	43	983090
A0A060YTF2	60S ribosomal protein L38 OS=Oncorhynchus mykiss OX=8022 GN=GSONMT00017923001 PE=3 SV=1	122	14.4	9.76	1	1	1	0	8	42	673497
A0A060XSW0	Globin family profile domain-containing protein OS=Oncorhynchus mykiss OX=8022 GN=GSONMT00052298001 PE=3 SV=1	148	16.1	7.11	1	1	1	0	9	42	517864
A0A060WJP2	NEDD8 OS=Oncorhynchus mykiss OX=8022 GN=GSONMT00061517001 PE=3 SV=1	108	12.2	6.77	1	1	1	0	13	32	321128
A0A060XZ25	Globin family profile domain-containing protein OS=Oncorhynchus mykiss OX=8022 GN=GSONMT00052301001 PE=3 SV=1	147	15.9	9	1	1	1	0	9	32	638689

## Sheet: Proteins & Peptides
Accession	Description	# AAs	MW [kDa]	calc. pI	# PSMs	# Peptides	# Unique Peptides	# Razor Peptides	Coverage [%]	Score Mascot: A2 Mascot	Abundance: F1: Sample
A0A060ZVC3	Apolipoprotein A-II (Fragment) OS=Oncorhynchus mykiss OX=8022 GN=GSONMT00017102001 PE=4 SV=1	169	18.8	7.91	8	4	2	0	31	435	9.9436e+07
	Checked	Confidence	Sequence	Modifications	# Protein Groups	# Proteins	# PSMs	Master Protein Accessions	# Missed Cleavages	Theo. MH+ [Da]	Abundance: F1: Sample	Quan Info	Confidence (by Search Engine): A2 Mascot	Ions Score (by Search Engine): A2 Mascot	Top Apex RT [min]	Quan Usage
	FALSE	High	VQAAVGPMTENLGQGQGQAAK		1	1	2	A0A060ZVC3	0	2055.03	875520		High	77	22.1	Used
	FALSE	High	VQAAVGPMTENLGQGQGQAAK	1xOxidation [M8]	1	1	2	A0A060ZVC3	0	2071.02	27024723		High	79	18.57	Used
	FALSE	High	DYIEELQGNPK		2	2	2	A0A060ZVC3; A0A060YWV7	0	1305.63	333143648	Shared	High	67	24.7	Not Used
	FALSE	High	DYIEELQGNPKFLSAVK		2	2	1	A0A060ZVC3; A0A060YWV7	1	1951.02	2459100	Shared	High	57	30.34	Not Used
	FALSE	High	IGSGLAQEAAPLVDK		1	1	1	A0A060ZVC3	0	1468.8	71535744		High	88	25.49	Used
A0A060YWV7	Apolipoprotein A-II (Fragment) OS=Oncorhynchus mykiss OX=8022 GN=GSONMT00022242001 PE=4 SV=1	229	25.1	6.92	6	5	3	2	24	367	4.73672e+08
	Checked	Confidence	Sequence	Modifications	# Protein Groups	# Proteins	# PSMs	Master Protein Accessions	# Missed Cleavages	Theo. MH+ [Da]	Abundance: F1: Sample	Quan Info	Confidence (by Search Engine): A2 Mascot	Ions Score (by Search Engine): A2 Mascot	Top Apex RT [min]	Quan Usage
	FALSE	High	VQAAVGPMTENLGQGHGQAAK		1	1	1	A0A060YWV7	0	2064.03	1654718		High	81	18.87	Used
	FALSE	High	IGTGLAQEAAPLVDK		1	1	1	A0A060YWV7	0	1482.82	135998560		High	116	26	Used
	FALSE	High	DYIEELQGNPK		2	2	2	A0A060ZVC3; A0A060YWV7	0	1305.63	333143648	Shared	High	67	24.7	Used
	FALSE	High	DYIEELQGNPKFLSAVK		2	2	1	A0A060ZVC3; A0A060YWV7	1	1951.02	2459100	Shared	High	57	30.34	Used
	FALSE	High	IGTGLAQEAAPLVDKAR		1	1	1	A0A060YWV7	1	1709.95	415854		High	63	24.26	Used
A0A060WZY4	Uncharacterized protein OS=Oncorhynchus mykiss OX=8022 GN=GSONMT00052000001 PE=4 SV=1	167	18.4	4.67	3	2	2	0	20	240	2.68012e+07
	Checked	Confidence	Sequence	Modifications	# Protein Groups	# Proteins	# PSMs	Master Protein Accessions	# Missed Cleavages	Theo. MH+ [Da]	Abundance: F1: Sample	Quan Info	Confidence (by Search Engine): A2 Mascot	Ions Score (by Search Engine): A2 Mascot	Top Apex RT [min]	Quan Usage
	FALSE	High	IQSETFVEDGK		1	1	1	A0A060WZY4	0	1252.61	9727085		High	75	18.84	Used
	FALSE	High	LAQYFQDLSAQLTSTTQELVQK		1	1	2	A0A060WZY4	0	2512.29	1.70741e+07		High	134	39.84	Used
A0A060XA94	Uncharacterized protein OS=Oncorhynchus mykiss OX=8022 GN=GSONMT00051732001 PE=4 SV=1	203	22.8	6.2	3	2	2	0	22	227	1.46793e+07
	Checked	Confidence	Sequence	Modifications	# Protein Groups	# Proteins	# PSMs	Master Protein Accessions	# Missed Cleavages	Theo. MH+ [Da]	Abundance: F1: Sample	Quan Info	Confidence (by Search Engine): A2 Mascot	Ions Score (by Search Engine): A2 Mascot	Top Apex RT [min]	Quan Usage
	FALSE	High	MQAQFKPLADDLQAQMEQLFQTVVDQTK	2xOxidation [M1; M16]	1	2	1	A0A060XA94	0	3283.6	723683		High	90	38.13	Used
	FALSE	High	SHELISQAQGYLEEGK		1	2	2	A0A060XA94	0	1788.88	1.39556e+07		High	105	24.71	Used
Q9DG75	Apolipoprotein CII OS=Oncorhynchus mykiss OX=8022 GN=GSONMT00003094001 PE=2 SV=1	112	12.1	4.7	4	2	2	0	42	207	6.35168e+06
	Checked	Confidence	Sequence	Modifications	# Protein Groups	# Proteins	# PSMs	Master Protein Accessions	# Missed Cleavages	Theo. MH+ [Da]	Abundance: F1: Sample	Quan Info	Confidence (by Search Engine): A2 Mascot	Ions Score (by Search Engine): A2 Mascot	Top Apex RT [min]	Quan Usage
	FALSE	High	QAEEGTPEEPAADVAEADGEQGTLEK		1	1	2	Q9DG75	0	2671.19	2.80199e+06		High	68	27.74	Used
	FALSE	High	GYYDTSISTASSWLDSIDGLK		1	1	2	Q9DG75	0	2279.07	3.54969e+06		High	64	41.19	Used
A0A060Y0E7	Albumin domain-containing protein OS=Oncorhynchus mykiss OX=8022 GN=GSONMT00001821001 PE=4 SV=1	227	25.6	8.73	3	2	2	0	16	193	1.22468e+06
	Checked	Confidence	Sequence	Modifications	# Protein Groups	# Proteins	# PSMs	Master Protein Accessions	# Missed Cleavages	Theo. MH+ [Da]	Abundance: F1: Sample	Quan Info	Confidence (by Search Engine): A2 Mascot	Ions Score (by Search Engine): A2 Mascot	Top Apex RT [min]	Quan Usage
	FALSE	High	SNTMLQPHVILAIAK	1xOxidation [M4]	1	1	1	A0A060Y0E7	0	1651.92	926705		High	70	24.87	Used
	FALSE	High	AYGEVLTSCCGEAEAQTCFDTK	3xCarbamidomethyl [C9; C10; C18]	1	1	2	A0A060Y0E7	0	2497.03	297976		High	88	26.2	Used
A0A060XVF4	Anaphylatoxin-like domain-containing protein OS=Oncorhynchus mykiss OX=8022 GN=GSONMT00020946001 PE=4 SV=1	1669	186.8	6.9	2	2	2	0	2	178	551287
	Checked	Confidence	Sequence	Modifications	# Protein Groups	# Proteins	# PSMs	Master Protein Accessions	# Missed Cleavages	Theo. MH+ [Da]	Abundance: F1: Sample	Quan Info	Confidence (by Search Engine): A2 Mascot	Ions Score (by Search Engine): A2 Mascot	Top Apex RT [min]	Quan Usage
	FALSE	High	AQYISDGTDCVEAFLK	1xCarbamidomethyl [C10]	1	1	1	A0A060XVF4	0	1816.84	551287		High	82	32.16	Used
	FALSE	High	AVTINDVVTTLASQYIGLER		1	1	1	A0A060XVF4	0	2163.17		No Quan Values	High	112		Not Used
A0A060W7K9	Anaphylatoxin-like domain-containing protein OS=Oncorhynchus mykiss OX=8022 GN=GSONMT00082016001 PE=4 SV=1	1215	136.4	6.32	2	1	1	0	2	168	642727
	Checked	Confidence	Sequence	Modifications	# Protein Groups	# Proteins	# PSMs	Master Protein Accessions	# Missed Cleavages	Theo. MH+ [Da]	Abundance: F1: Sample	Quan Info	Confidence (by Search Engine): A2 Mascot	Ions Score (by Search Engine): A2 Mascot	Top Apex RT [min]	Quan Usage
	FALSE	High	AVTVNDVGTTLASQYTGLER		1	1	2	A0A060W7K9	0	2095.07	642727		High	129	31.43	Used
A0A060W4C7	Glutaredoxin (thioltransferase) OS=Oncorhynchus mykiss OX=8022 GN=GSONMT00066197001 PE=4 SV=1	106	11.6	5.03	2	1	1	0	16	152	1.21761e+06
	Checked	Confidence	Sequence	Modifications	# Protein Groups	# Proteins	# PSMs	Master Protein Accessions	# Missed Cleavages	Theo. MH+ [Da]	Abundance: F1: Sample	Quan Info	Confidence (by Search Engine): A2 Mascot	Ions Score (by Search Engine): A2 Mascot	Top Apex RT [min]	Quan Usage
	FALSE	High	SDMSSLQDYFLEITGAR	1xOxidation [M3]	1	1	2	A0A060W4C7	0	1948.9	1.21761e+06		High	106	39.33	Used
C1BFF6	Thioredoxin OS=Oncorhynchus mykiss OX=8022 GN=THIO PE=2 SV=1	108	11.9	5.06	3	3	3	0	41	136	5.86607e+06
	Checked	Confidence	Sequence	Modifications	# Protein Groups	# Proteins	# PSMs	Master Protein Accessions	# Missed Cleavages	Theo. MH+ [Da]	Abundance: F1: Sample	Quan Info	Confidence (by Search Engine): A2 Mascot	Ions Score (by Search Engine): A2 Mascot	Top Apex RT [min]	Quan Usage
	FALSE	High	VDDFSGANQATLEEK		1	1	1	C1BFF6	0	1623.75	2.70522e+06		High	53	21.27	Used
	FALSE	High	VDVDDAADVAQHCEIK	1xCarbamidomethyl [C13]	1	1	1	C1BFF6	0	1784.81	1.8483e+06		High	47	21.8	Used
	FALSE	High	EAFLSALTEAGDK		1	1	1	C1BFF6	0	1351.67	1.31255e+06		High	62	30.36	Used
A0A060WZJ5	Protein S100 OS=Oncorhynchus mykiss OX=8022 GN=GSONMT00036133001 PE=3 SV=1	99	11.1	5.53	2	1	1	0	12	117	5758181
	Checked	Confidence	Sequence	Modifications	# Protein Groups	# Proteins	# PSMs	Master Protein Accessions	# Missed Cleavages	Theo. MH+ [Da]	Abundance: F1: Sample	Quan Info	Confidence (by Search Engine): A2 Mascot	Ions Score (by Search Engine): A2 Mascot	Top Apex RT [min]	Quan Usage
	FALSE	High	DLMENELSGFLK		1	2	1	A0A060WZJ5	0	1395.68	613732		High	51	37.55	Used
	FALSE	High	DLMENELSGFLK	1xOxidation [M3]	1	2	1	A0A060WZJ5	0	1411.68	5.14445e+06		High	83	32.48	Used
A0A060VZH2	Anaphylatoxin-like domain-containing protein OS=Oncorhynchus mykiss OX=8022 GN=GSONMT00077638001 PE=4 SV=1	992	111	6.74	2	2	2	0	3	111	1.82651e+06
	Checked	Confidence	Sequence	Modifications	# Protein Groups	# Proteins	# PSMs	Master Protein Accessions	# Missed Cleavages	Theo. MH+ [Da]	Abundance: F1: Sample	Quan Info	Confidence (by Search Engine): A2 Mascot	Ions Score (by Search Engine): A2 Mascot	Top Apex RT [min]	Quan Usage
	FALSE	High	AFFYVDDKDLTVDITAR		1	1	1	A0A060VZH2	1	1989	494227		High	59	33.06	Used
	FALSE	High	GIQIVTSPYTILFK		1	3	1	A0A060VZH2	0	1579.91	1.33229e+06		High	66	36.96	Used
A0A060W6U2	Apolipoprotein C2 OS=Oncorhynchus mykiss OX=8022 GN=GSONMT00068278001 PE=4 SV=1	63	7	5.91	2	2	2	0	40	107	3.56693e+06
	Checked	Confidence	Sequence	Modifications	# Protein Groups	# Proteins	# PSMs	Master Protein Accessions	# Missed Cleavages	Theo. MH+ [Da]	Abundance: F1: Sample	Quan Info	Confidence (by Search Engine): A2 Mascot	Ions Score (by Search Engine): A2 Mascot	Top Apex RT [min]	Quan Usage
	FALSE	High	AALSMYIAQVK	1xOxidation [M5]	1	1	1	A0A060W6U2	0	1210.65	3.56693e+06		High	63	25.64	Used
	FALSE	High	SIDLLDDTEYKEYK		1	1	1	A0A060W6U2	1	1731.83		No Quan Values	High	56		Not Used
A0A060WRY3	Chemokine interleukin-8-like domain-containing protein OS=Oncorhynchus mykiss OX=8022 GN=GSONMT00038967001 PE=3 SV=1	95	10.6	8.79	2	2	2	0	26	106	6.67113e+06
	Checked	Confidence	Sequence	Modifications	# Protein Groups	# Proteins	# PSMs	Master Protein Accessions	# Missed Cleavages	Theo. MH+ [Da]	Abundance: F1: Sample	Quan Info	Confidence (by Search Engine): A2 Mascot	Ions Score (by Search Engine): A2 Mascot	Top Apex RT [min]	Quan Usage
	FALSE	High	SGQEICLDVSAPWVK	1xCarbamidomethyl [C6]	1	3	1	A0A060WRY3	0	1688.83	1.48886e+06		High	75	32.12	Used
	FALSE	High	DTEIIATLSK		1	3	1	A0A060WRY3	0	1090.6	5182270		High	45	25.96	Used
A0A060XKA1	Cystatin fetuin-A-type domain-containing protein OS=Oncorhynchus mykiss OX=8022 GN=GSONMT00062425001 PE=4 SV=1	342	36.1	5.58	2	2	2	0	7	101	877182
	Checked	Confidence	Sequence	Modifications	# Protein Groups	# Proteins	# PSMs	Master Protein Accessions	# Missed Cleavages	Theo. MH+ [Da]	Abundance: F1: Sample	Quan Info	Confidence (by Search Engine): A2 Mascot	Ions Score (by Search Engine): A2 Mascot	Top Apex RT [min]	Quan Usage
	FALSE	High	VVTAVEGDCDVVLR	1xCarbamidomethyl [C9]	1	1	1	A0A060XKA1	0	1531.78	470632		High	64	24.3	Used
	FALSE	High	ESLFAIMEVGR		1	1	1	A0A060XKA1	0	1251.64	406551		High	50	35.27	Used
A0A060YZH5	40S ribosomal protein S21 OS=Oncorhynchus mykiss OX=8022 GN=GSONMT00054468001 PE=3 SV=1	77	8.7	9.39	1	1	1	0	18	98	879419
	Checked	Confidence	Sequence	Modifications	# Protein Groups	# Proteins	# PSMs	Master Protein Accessions	# Missed Cleavages	Theo. MH+ [Da]	Abundance: F1: Sample	Quan Info	Confidence (by Search Engine): A2 Mascot	Ions Score (by Search Engine): A2 Mascot	Top Apex RT [min]	Quan Usage
	FALSE	High	DHASIQINIAEVDK		1	1	1	A0A060YZH5	0	1552.8	879419		High	98	24.86	Used
A0A060Y9M1	Serotransferrin OS=Oncorhynchus mykiss OX=8022 GN=GSONMT00028984001 PE=3 SV=1	691	75.1	6.48	2	2	2	0	4	96	581316
	Checked	Confidence	Sequence	Modifications	# Protein Groups	# Proteins	# PSMs	Master Protein Accessions	# Missed Cleavages	Theo. MH+ [Da]	Abundance: F1: Sample	Quan Info	Confidence (by Search Engine): A2 Mascot	Ions Score (by Search Engine): A2 Mascot	Top Apex RT [min]	Quan Usage
	FALSE	High	EADAIAVDGGEVFTAGK		1	1	1	A0A060Y9M1	0	1649.8	217492		High	60	27.66	Used
	FALSE	High	GTDFGFLNLR		1	1	1	A0A060Y9M1	0	1139.58	363824		High	50	32.83	Used
A0A060Y244	Uncharacterized protein OS=Oncorhynchus mykiss OX=8022 GN=GSONMT00038203001 PE=4 SV=1	200	23.1	6.8	2	2	2	0	10	96	4.82856e+06
	Checked	Confidence	Sequence	Modifications	# Protein Groups	# Proteins	# PSMs	Master Protein Accessions	# Missed Cleavages	Theo. MH+ [Da]	Abundance: F1: Sample	Quan Info	Confidence (by Search Engine): A2 Mascot	Ions Score (by Search Engine): A2 Mascot	Top Apex RT [min]	Quan Usage
	FALSE	High	TALELFGCDH	1xCarbamidomethyl [C8]	1	1	1	A0A060Y244	0	1162.52	2.78896e+06		High	48	29.18	Used
	FALSE	High	GQTVYDVDLK		1	1	1	A0A060Y244	0	1137.58	2.0396e+06		High	61	22.3	Used
A0A060WTV0	40S ribosomal protein S28 OS=Oncorhynchus mykiss OX=8022 GN=GSONMT00008989001 PE=3 SV=1	69	7.8	10.7	1	1	1	0	17	86	8361527
	Checked	Confidence	Sequence	Modifications	# Protein Groups	# Proteins	# PSMs	Master Protein Accessions	# Missed Cleavages	Theo. MH+ [Da]	Abundance: F1: Sample	Quan Info	Confidence (by Search Engine): A2 Mascot	Ions Score (by Search Engine): A2 Mascot	Top Apex RT [min]	Quan Usage
	FALSE	High	EGDVLTLLESER		1	1	1	A0A060WTV0	0	1360.7	8361527		High	86	33.41	Used
A0A060W6Y3	Dynein light chain OS=Oncorhynchus mykiss OX=8022 GN=GSONMT00067683001 PE=3 SV=1	132	15.4	8.53	1	1	1	0	17	80	1.61725e+06
	Checked	Confidence	Sequence	Modifications	# Protein Groups	# Proteins	# PSMs	Master Protein Accessions	# Missed Cleavages	Theo. MH+ [Da]	Abundance: F1: Sample	Quan Info	Confidence (by Search Engine): A2 Mascot	Ions Score (by Search Engine): A2 Mascot	Top Apex RT [min]	Quan Usage
	FALSE	High	NADMSEEMQQDAVECATQALEK	1xCarbamidomethyl [C15]; 2xOxidation [M4; M8]	1	2	1	A0A060W6Y3	0	2530.04	1.61725e+06		High	80	27.3	Used
A0A060YXV0	Uncharacterized protein OS=Oncorhynchus mykiss OX=8022 GN=GSONMT00033738001 PE=4 SV=1	182	20.8	9.88	2	2	2	0	16	80	322892
	Checked	Confidence	Sequence	Modifications	# Protein Groups	# Proteins	# PSMs	Master Protein Accessions	# Missed Cleavages	Theo. MH+ [Da]	Abundance: F1: Sample	Quan Info	Confidence (by Search Engine): A2 Mascot	Ions Score (by Search Engine): A2 Mascot	Top Apex RT [min]	Quan Usage
	FALSE	High	QAVSLLGQEINIR		1	1	1	A0A060YXV0	0	1440.82	322892		High	47	38.04	Used
	FALSE	High	GFPSTVTSAVSIPTHR		1	2	1	A0A060YXV0	0	1656.87		No Quan Values	High	46		Not Used
A0A060YQU6	Anaphylatoxin-like domain-containing protein (Fragment) OS=Oncorhynchus mykiss OX=8022 GN=GSONMT00025454001 PE=4 SV=1	845	93.7	7.46	1	1	1	0	1	77	2.47954e+06
	Checked	Confidence	Sequence	Modifications	# Protein Groups	# Proteins	# PSMs	Master Protein Accessions	# Missed Cleavages	Theo. MH+ [Da]	Abundance: F1: Sample	Quan Info	Confidence (by Search Engine): A2 Mascot	Ions Score (by Search Engine): A2 Mascot	Top Apex RT [min]	Quan Usage
	FALSE	High	SLDLQEQMVSIK	1xOxidation [M8]	1	1	1	A0A060YQU6	0	1406.72	2.47954e+06		High	77	23.85	Used
A0A060WFW3	Complement C2 OS=Oncorhynchus mykiss OX=8022 GN=GSONMT00069191001 PE=4 SV=1	773	86.9	6.01	1	1	1	0	2	76	465702
	Checked	Confidence	Sequence	Modifications	# Protein Groups	# Proteins	# PSMs	Master Protein Accessions	# Missed Cleavages	Theo. MH+ [Da]	Abundance: F1: Sample	Quan Info	Confidence (by Search Engine): A2 Mascot	Ions Score (by Search Engine): A2 Mascot	Top Apex RT [min]	Quan Usage
	FALSE	High	HTYDTALEVTEAFGSAIR		1	2	1	A0A060WFW3	0	1980.97	465702		High	76	32.99	Used
A0A060XWD1	Serpin domain-containing protein OS=Oncorhynchus mykiss OX=8022 GN=GSONMT00004211001 PE=3 SV=1	494	54.2	6.01	1	1	1	0	6	69
	Checked	Confidence	Sequence	Modifications	# Protein Groups	# Proteins	# PSMs	Master Protein Accessions	# Missed Cleavages	Theo. MH+ [Da]	Abundance: F1: Sample	Quan Info	Confidence (by Search Engine): A2 Mascot	Ions Score (by Search Engine): A2 Mascot	Top Apex RT [min]	Quan Usage
	FALSE	High	TQAPIFLGVITNPNPGASTVQSSGGSANLDK		1	1	1	A0A060XWD1	0	3041.55		No Quan Values	High	69		Not Used
A0A060YJU3	Serum amyloid A protein OS=Oncorhynchus mykiss OX=8022 GN=GSONMT00005013001 PE=3 SV=1	121	13.5	10.05	1	1	1	0	8	64	5.01183e+06
	Checked	Confidence	Sequence	Modifications	# Protein Groups	# Proteins	# PSMs	Master Protein Accessions	# Missed Cleavages	Theo. MH+ [Da]	Abundance: F1: Sample	Quan Info	Confidence (by Search Engine): A2 Mascot	Ions Score (by Search Engine): A2 Mascot	Top Apex RT [min]	Quan Usage
	FALSE	High	WAATVISDGR		1	1	1	A0A060YJU3	0	1075.55	5.01183e+06		High	64	22.59	Used
A0A060Y406	Pyridoxal phosphate homeostasis protein OS=Oncorhynchus mykiss OX=8022 GN=PROSC PE=3 SV=1	376	42.2	7.81	1	1	1	0	3	63	1.01659e+06
	Checked	Confidence	Sequence	Modifications	# Protein Groups	# Proteins	# PSMs	Master Protein Accessions	# Missed Cleavages	Theo. MH+ [Da]	Abundance: F1: Sample	Quan Info	Confidence (by Search Engine): A2 Mascot	Ions Score (by Search Engine): A2 Mascot	Top Apex RT [min]	Quan Usage
	FALSE	High	GNSIIMLEALER	1xOxidation [M6]	1	2	1	A0A060Y406	0	1361.71	1.01659e+06		High	63	29.43	Used
A0A060XN14	Uncharacterized protein OS=Oncorhynchus mykiss OX=8022 GN=GSONMT00047354001 PE=4 SV=1	153	17	5.03	1	1	1	0	7	63	2.53954e+06
	Checked	Confidence	Sequence	Modifications	# Protein Groups	# Proteins	# PSMs	Master Protein Accessions	# Missed Cleavages	Theo. MH+ [Da]	Abundance: F1: Sample	Quan Info	Confidence (by Search Engine): A2 Mascot	Ions Score (by Search Engine): A2 Mascot	Top Apex RT [min]	Quan Usage
	FALSE	High	IQSETFLEDGK		1	1	1	A0A060XN14	0	1266.62	2.53954e+06		High	63	21.98	Used
A0A060Z9I8	Protein S100 OS=Oncorhynchus mykiss OX=8022 GN=GSONMT00014770001 PE=3 SV=1	101	11.3	5.5	1	1	1	0	12	62	1.83812e+06
	Checked	Confidence	Sequence	Modifications	# Protein Groups	# Proteins	# PSMs	Master Protein Accessions	# Missed Cleavages	Theo. MH+ [Da]	Abundance: F1: Sample	Quan Info	Confidence (by Search Engine): A2 Mascot	Ions Score (by Search Engine): A2 Mascot	Top Apex RT [min]	Quan Usage
	FALSE	High	ELMQTELASFLK	1xOxidation [M3]	1	1	1	A0A060Z9I8	0	1425.73	1.83812e+06		High	62	31.29	Used
A0A060WN18	A2M domain-containing protein (Fragment) OS=Oncorhynchus mykiss OX=8022 GN=GSONMT00031645001 PE=3 SV=1	1244	137.7	6.23	1	1	1	0	1	58	4.0267e+06
	Checked	Confidence	Sequence	Modifications	# Protein Groups	# Proteins	# PSMs	Master Protein Accessions	# Missed Cleavages	Theo. MH+ [Da]	Abundance: F1: Sample	Quan Info	Confidence (by Search Engine): A2 Mascot	Ions Score (by Search Engine): A2 Mascot	Top Apex RT [min]	Quan Usage
	FALSE	High	LATNLVIR		1	3	2	A0A060WN18	0	899.567	4.0267e+06		High	58	23.06	Used
C1BG22	Barrier-to-autointegration factor OS=Oncorhynchus mykiss OX=8022 GN=BAF PE=2 SV=1	90	10.2	5.5	1	1	1	0	16	55	1586498
	Checked	Confidence	Sequence	Modifications	# Protein Groups	# Proteins	# PSMs	Master Protein Accessions	# Missed Cleavages	Theo. MH+ [Da]	Abundance: F1: Sample	Quan Info	Confidence (by Search Engine): A2 Mascot	Ions Score (by Search Engine): A2 Mascot	Top Apex RT [min]	Quan Usage
	FALSE	High	LVNALAGIGEVLGK		1	1	1	C1BG22	0	1353.81	1586498		High	55	34.87	Used
A0A060W2S2	Apolipoprotein A-I OS=Oncorhynchus mykiss OX=8022 GN=GSONMT00078608001 PE=3 SV=1	262	29.7	5.14	1	1	1	0	5	55	466760
	Checked	Confidence	Sequence	Modifications	# Protein Groups	# Proteins	# PSMs	Master Protein Accessions	# Missed Cleavages	Theo. MH+ [Da]	Abundance: F1: Sample	Quan Info	Confidence (by Search Engine): A2 Mascot	Ions Score (by Search Engine): A2 Mascot	Top Apex RT [min]	Quan Usage
	FALSE	High	LMALYETISQAMK	2xOxidation [M2; M12]	1	1	1	A0A060W2S2	0	1530.75	466760		High	55	26.7	Used
A0A060XGB8	Small nuclear ribonucleoprotein E OS=Oncorhynchus mykiss OX=8022 GN=GSONMT00004553001 PE=3 SV=1	92	10.8	9.44	1	1	1	0	13	53	477260
	Checked	Confidence	Sequence	Modifications	# Protein Groups	# Proteins	# PSMs	Master Protein Accessions	# Missed Cleavages	Theo. MH+ [Da]	Abundance: F1: Sample	Quan Info	Confidence (by Search Engine): A2 Mascot	Ions Score (by Search Engine): A2 Mascot	Top Apex RT [min]	Quan Usage
	FALSE	High	IQVWLYEQVNMR	1xOxidation [M11]	1	2	1	A0A060XGB8	0	1594.8	477260		High	53	30.15	Used
A0A060ZG49	Serum amyloid A protein OS=Oncorhynchus mykiss OX=8022 GN=GSONMT00016296001 PE=3 SV=1	142	15.6	10.05	1	1	1	0	7	52	8005017
	Checked	Confidence	Sequence	Modifications	# Protein Groups	# Proteins	# PSMs	Master Protein Accessions	# Missed Cleavages	Theo. MH+ [Da]	Abundance: F1: Sample	Quan Info	Confidence (by Search Engine): A2 Mascot	Ions Score (by Search Engine): A2 Mascot	Top Apex RT [min]	Quan Usage
	FALSE	High	WAATVISNGR		1	1	1	A0A060ZG49	0	1074.57	8005017		High	52	21.24	Used
A0A060YLA8	Apolipoprotein C Ib OS=Oncorhynchus mykiss OX=8022 GN=APOC-Ib PE=2 SV=1	87	10.1	5.24	1	1	1	0	10	52	10196046
	Checked	Confidence	Sequence	Modifications	# Protein Groups	# Proteins	# PSMs	Master Protein Accessions	# Missed Cleavages	Theo. MH+ [Da]	Abundance: F1: Sample	Quan Info	Confidence (by Search Engine): A2 Mascot	Ions Score (by Search Engine): A2 Mascot	Top Apex RT [min]	Quan Usage
	FALSE	High	TWFTEQFDK		1	2	1	A0A060YLA8	0	1201.55	10196046		High	52	29.26	Used
A0A060X9Q7	ACB domain-containing protein OS=Oncorhynchus mykiss OX=8022 GN=GSONMT00051565001 PE=4 SV=1	87	9.8	6.74	1	1	1	0	11	46	3.58089e+06
	Checked	Confidence	Sequence	Modifications	# Protein Groups	# Proteins	# PSMs	Master Protein Accessions	# Missed Cleavages	Theo. MH+ [Da]	Abundance: F1: Sample	Quan Info	Confidence (by Search Engine): A2 Mascot	Ions Score (by Search Engine): A2 Mascot	Top Apex RT [min]	Quan Usage
	FALSE	High	EYIALVEELK		1	2	1	A0A060X9Q7	0	1206.66	3.58089e+06		High	46	31.01	Used
A0A060YH06	Chemokine interleukin-8-like domain-containing protein OS=Oncorhynchus mykiss OX=8022 GN=GSONMT00017873001 PE=4 SV=1	109	11.9	8.7	1	1	1	0	8	43	983090
	Checked	Confidence	Sequence	Modifications	# Protein Groups	# Proteins	# PSMs	Master Protein Accessions	# Missed Cleavages	Theo. MH+ [Da]	Abundance: F1: Sample	Quan Info	Confidence (by Search Engine): A2 Mascot	Ions Score (by Search Engine): A2 Mascot	Top Apex RT [min]	Quan Usage
	FALSE	High	ITVPIIGAR		1	2	1	A0A060YH06	0	939.599	983090		High	43	27.38	Used
A0A060YTF2	60S ribosomal protein L38 OS=Oncorhynchus mykiss OX=8022 GN=GSONMT00017923001 PE=3 SV=1	122	14.4	9.76	1	1	1	0	8	42	673497
	Checked	Confidence	Sequence	Modifications	# Protein Groups	# Proteins	# PSMs	Master Protein Accessions	# Missed Cleavages	Theo. MH+ [Da]	Abundance: F1: Sample	Quan Info	Confidence (by Search Engine): A2 Mascot	Ions Score (by Search Engine): A2 Mascot	Top Apex RT [min]	Quan Usage
	FALSE	High	YLYTLVITDK		1	2	1	A0A060YTF2	0	1228.68	673497		High	42	29.95	Used
A0A060XSW0	Globin family profile domain-containing protein OS=Oncorhynchus mykiss OX=8022 GN=GSONMT00052298001 PE=3 SV=1	148	16.1	7.11	1	1	1	0	9	42	517864
	Checked	Confidence	Sequence	Modifications	# Protein Groups	# Proteins	# PSMs	Master Protein Accessions	# Missed Cleavages	Theo. MH+ [Da]	Abundance: F1: Sample	Quan Info	Confidence (by Search Engine): A2 Mascot	Ions Score (by Search Engine): A2 Mascot	Top Apex RT [min]	Quan Usage
	FALSE	High	ISVDEIGPQALAR		1	3	1	A0A060XSW0	0	1368.75	517864		High	42	28.01	Used
A0A060WJP2	NEDD8 OS=Oncorhynchus mykiss OX=8022 GN=GSONMT00061517001 PE=3 SV=1	108	12.2	6.77	1	1	1	0	13	32	321128
	Checked	Confidence	Sequence	Modifications	# Protein Groups	# Proteins	# PSMs	Master Protein Accessions	# Missed Cleavages	Theo. MH+ [Da]	Abundance: F1: Sample	Quan Info	Confidence (by Search Engine): A2 Mascot	Ions Score (by Search Engine): A2 Mascot	Top Apex RT [min]	Quan Usage
	FALSE	High	IQGGSVLHLVLALR		1	4	1	A0A060WJP2	0	1475.91	321128		High	32	33.17	Used
A0A060XZ25	Globin family profile domain-containing protein OS=Oncorhynchus mykiss OX=8022 GN=GSONMT00052301001 PE=3 SV=1	147	15.9	9	1	1	1	0	9	32	638689
	Checked	Confidence	Sequence	Modifications	# Protein Groups	# Proteins	# PSMs	Master Protein Accessions	# Missed Cleavages	Theo. MH+ [Da]	Abundance: F1: Sample	Quan Info	Confidence (by Search Engine): A2 Mascot	Ions Score (by Search Engine): A2 Mascot	Top Apex RT [min]	Quan Usage
	FALSE	High	VLADVLTIVIAAK		1	3	1	A0A060XZ25	0	1325.84	638689		High	32	38.49	Used

## Sheet: Analysis settings
Processing settings
Result name: band1
Result file: S:\Repositories\Proteomics\MS lab\AP23\AP23015_RB\AP23015 band 1\band1.msf
Description: Basic processing workflow with target decoy validation to be used for searches of low complexity samples or employing a small FASTA database. Specify the FASTA database and any additional modifications.
Workflow based on template: PWF_QE_Mascot_TargetDecoy_FeatureDetector
Creation date: 4/7/2023 9:13:35 AM
Created with Discoverer version: 2.2.0.388
------------------------------------------------------------------
The pipeline tree:
------------------------------------------------------------------
|-(0) Spectrum Files
|-(1) Spectrum Selector
|-(2) Mascot
|-(3) Target Decoy PSM Validator
|-(4) Minora Feature Detector
------------------------------------------------------------------
Processing node 0: Spectrum Files
------------------------------------------------------------------
Input Data:
- File Name(s): S:\Repositories\Proteomics\MS lab\AP23\AP23015_RB\band1.raw
------------------------------------------------------------------
Processing node 1: Spectrum Selector
------------------------------------------------------------------
1. General Settings:
- Precursor Selection: Use MS1 Precursor
- Use New Precursor Reevaluation: True
- Use Isotope Pattern in Precursor Reevaluation: True
2. Spectrum Properties Filter:
- Lower RT Limit: 0
- Upper RT Limit: 0
- First Scan: 0
- Last Scan: 0
- Lowest Charge State: 0
- Highest Charge State: 0
- Min. Precursor Mass: 350 Da
- Max. Precursor Mass: 5000 Da
- Total Intensity Threshold: 0
- Minimum Peak Count: 1
3. Scan Event Filters:
- MS Order: Is Not MS1
- Min. Collision Energy: 0
- Max. Collision Energy: 1000
- Scan Type: Is Full
4. Peak Filters:
- S/N Threshold (FT-only): 1.5
5. Replacements for Unrecognized Properties:
- Unrecognized Charge Replacements: Automatic
- Unrecognized Mass Analyzer Replacements: ITMS
- Unrecognized MS Order Replacements: MS2
- Unrecognized Activation Type Replacements: CID
- Unrecognized Polarity Replacements: +
- Unrecognized MS Resolution@200 Replacements: 60000
- Unrecognized MSn Resolution@200 Replacements: 30000
6. Precursor Pattern Extraction:
- Precursor Clipping Range Before: 2.5 Da
- Precursor Clipping Range After: 5.5 Da
------------------------------------------------------------------
Processing node 2: Mascot
------------------------------------------------------------------
1. Input Data:
- Instrument: ESI-FTICR
- Protein Database: O_mykiss_UP193380
- Enzyme Name: Trypsin
- Maximum Missed Cleavage Sites: 2
- Taxonomy: All entries
2. Tolerances:
- Fragment Mass Tolerance: 20 mmu
- Precursor Mass Tolerance: 10 ppm
- Use Average Precursor Mass: False
4. Dynamic Modifications:
- Show All Modifications: False
- 1. Dynamic Modification: Oxidation (M)
5. Static Modifications:
- 1. Static Modification: Carbamidomethyl (C)
------------------------------------------------------------------
Processing node 3: Target Decoy PSM Validator
------------------------------------------------------------------
1. Input Data:
- Maximum Delta Cn: 0.05
- Maximum Rank: 0
2. Decoy Database Search:
- Target FDR (Strict): 0.01
- Target FDR (Relaxed): 0.05
- Concatenated FDR Calculation: False
------------------------------------------------------------------
Processing node 4: Minora Feature Detector
------------------------------------------------------------------
1. Peak & Feature Detection:
- Min. Trace Length: 5
- Min. # Isotopes: 2 Peaks
- Max. ΔRT of Isotope Pattern Multiplets [min]: 0.2
2. Feature to ID Linking:
- PSM Confidence At Least: High
Consensus settings
Result name: band1
Result file: S:\Repositories\Proteomics\MS lab\AP23\AP23015_RB\AP23015 band 1\band1.pdResult
Description: Result filtered for high confident peptides.
Workflow based on template: CWF_PrecursorQuantArea_NoMerge
Creation date: 4/7/2023 9:13:36 AM
Created with Discoverer version: 2.2.0.388
------------------------------------------------------------------
The pipeline tree:
------------------------------------------------------------------
|-(0) MSF Files
|-(1) PSM Grouper
|-(2) Peptide Validator
|-(3) Peptide and Protein Filter
|-(4) Protein Scorer
|-(5) Protein Grouping
|-(6) Protein FDR Validator
|-(7) Feature Mapper
|-(8) Precursor Ions Quantifier
Post-processing nodes:
--------------------------------
|-(9) Display Settings
------------------------------------------------------------------
Processing node 0: MSF Files
------------------------------------------------------------------
1. Storage Settings:
- Spectra to Store: Identified or Quantified
- Feature Traces to Store: All
2. Merging of Identified Peptide and Proteins:
- Merge Mode: Do Not Merge
- File Limit for Automatic Merge.: 10
3. FASTA Title Line Display:
- Reported FASTA Title Lines: Best match
- Title Line Rule: standard
4. PSM Filters:
- Maximum Delta Cn: 0.05
- Maximum Rank: 0
- Maximum Delta Mass: 0 ppm
Hidden Parameters:
- MSF File(s): S:\Repositories\Proteomics\MS lab\AP23\AP23015_RB\AP23015 band 1\band1.msf
------------------------------------------------------------------
Processing node 1: PSM Grouper
------------------------------------------------------------------
1. Peptide Group Modifications:
- Site Probability Threshold: 75
------------------------------------------------------------------
Processing node 2: Peptide Validator
------------------------------------------------------------------
1. General Validation Settings:
- Validation Mode: Automatic (Control peptide level error rate if possible)
- Target FDR (Strict) for PSMs: 0.01
- Target FDR (Relaxed) for PSMs: 0.05
- Target FDR (Strict) for Peptides: 0.01
- Target FDR (Relaxed) for Peptides: 0.05
2. Specific Validator Settings:
- Validation Based on: q-Value
- Use Concatenated FDR Calculation for PSM Level FDR Calculation Based on Score: False
- Reset Confidences for Nodes without Decoy Search (Fixed score thresholds): False
------------------------------------------------------------------
Processing node 3: Peptide and Protein Filter
------------------------------------------------------------------
1. Peptide Filters:
- Peptide Confidence At Least: High
- Keep Lower Confident PSMs: False
- Minimum Peptide Length: 4
- Remove Peptides Without Protein Reference: True
2. Protein Filters:
- Minimum Number of Peptide Sequences: 1
- Count Only Rank 1 Peptides: False
- Count Peptides Only for Top Scored Protein: False
------------------------------------------------------------------
Processing node 4: Protein Scorer
------------------------------------------------------------------
No parameters
------------------------------------------------------------------
Processing node 5: Protein Grouping
------------------------------------------------------------------
1. Protein Grouping:
- Apply strict parsimony principle: True
------------------------------------------------------------------
Processing node 6: Protein FDR Validator
------------------------------------------------------------------
1. Confidence Thresholds:
- Target FDR (Strict): 0.01
- Target FDR (Relaxed): 0.05
------------------------------------------------------------------
Processing node 7: Feature Mapper
------------------------------------------------------------------
1. Chromatographic Alignment:
- Perform RT Alignment: True
- Maximum RT Shift [min]: 10
- Mass Tolerance: 10 ppm
- Parameter Tuning: Coarse
2. Feature Linking & Mapping:
- RT Tolerance [min]: 0
- Mass Tolerance: 0 ppm
- Min. S/N Threshold: 5
------------------------------------------------------------------
Processing node 8: Precursor Ions Quantifier
------------------------------------------------------------------
1. General Quantification Settings:
- Peptides to Use: Unique + Razor
- Consider Protein Groups for Peptide Uniqueness: True
- Reject Quan Results with Missing Channels: False
2. Precursor Quantification:
- Precursor Abundance Based On: Area
- Min. # Replicate Features [%]: 0
3. Normalization and Scaling:
- Normalization Mode: None
- Scaling Mode: None
